# Supplementary material for: Propranolol and Capecitabine Synergy on Inducing Ferroptosis in Human Colorectal Cancer Cells: Potential Implications in Cancer Therapy
Source: Cancers (Basel). 2025 Apr 27;17(9):1470. doi: 10.3390/cancers17091470 (PMC12071015; doi:10.3390/cancers17091470)
Supplement: Supplementary file 1 [file cancers-17-01470-s001.zip]

Archive with 1 entries (1 files):
- cancers-3518284-supplementary.pdf
